# Supplementary material for: New Copper (II) Complexes Based on 1,4-Disubstituted-1,2,3-Triazole Ligands with Promising Antileishmanial Activity
Source: Pharmaceutics. 2026 Jan 4;18(1):64. doi: 10.3390/pharmaceutics18010064 (PMC12845229; doi:10.3390/pharmaceutics18010064)
Supplement: Supplementary file 1 [file pharmaceutics-18-00064-s001.zip]

Archive with 1 entries (1 files):
- pharmaceutics-3875923-supplementary.pdf
